# Supplementary material for: Transcriptional mechanism of IRF8 and PU.1 governs microglial activation in neurodegenerative condition
Source: Protein Cell. 2018 Nov 27;10(2):87–103. doi: 10.1007/s13238-018-0599-3 (PMC6340890; doi:10.1007/s13238-018-0599-3)
Supplement: Supplementary file 5 — Supplementary material 5 (XLS 58 kb) [file 13238_2018_599_MOESM5_ESM.xls]

## Sheet: Sheet1
Table S1
Gene ID	Name
170755	Sgk3
212442	Lactb2
19253	Ptpn18
269181	Mgat4a
12370	Casp8
241075	Plekhm3
320460	Vwc2l
210293	Dock10
16560	Kif1a
11629	Aif1
52392	D1ertd622e
21934	Tnfrsf11a
12767	Cxcr4
53311	Mybph
226432	Ipo9
59125	Nek7
18783	Pla2g4a
19731	Rgl1
20652	Soat1
226641	Atf6
22278	Usf1
75345	Slamf7
108909	Aida
18845	Plxna2
100504235	Gm20125
319887	E030030i06Rik
75973	Ccdc162
327762	Dna2
13998	Fgd6
54712	Plxnc1
12905	Cradd
23943	Esyt1
78887	Sfi1
103724	Tbc1d10a
11764	Ap1b1
18423	Otx1
69922	Vrk2
237759	Col23a1
54396	Irgm2
54710	Hs3st3b1
18432	Mybbp1a
216892	Spns2
77577	Spns3
67300	Cltc
217066	Gm15698
21763	Tex2
14784	Grb2
217370	BC017643
13528	Dtnb
320817	Atad2b
380753	Atxn7l1
79221	Hdac9
70611	Fbxo33
20663	Sos2
18755	Prkch
211945	Plekhh1
108800	Ston2
78767	Efcab11
217830	Dglucy
217866	Cdc42bpb
68020	Apopt1
104759	Pld4
56220	Zfp386
217980	Larp4b
208440	Dip2c
69562	Cdk13
140580	Elmo1
193385	Ripor2
101056149	Gm15908
12593	Cdyl
17084	Ly86
18003	Nedd9
16468	Jarid2
18676	Phf2
30938	Fgd3
76895	Bicd2
20184	Uimc1
21810	Tgfbi
67269	Agtpbp1
72371	2210408I21Rik
15212	Hexb
67263	Zswim6
26401	Map3k1
18074	Nid2
18753	Prkcd
52588	Tspan14
63985	Gmfb
16709	Ktn1
21745	Tep1
50523	Lats2
668253	Dleu2
13030	Ctsb
110265	Msra
19229	Ptk2b
213019	Pdlim2
23888	Gpc6
110168	Gpr18
23880	Fyb
18163	Ctnnd2
97998	Deptor
19296	Pvt1
21819	Tg
22402	Wisp1
17069	Ly6e
17972	Ncf4
223754	Tbc1d22a
29813	Zfp385a
17237	Mgrn1
106205	Zc3h7a
74478	Snx29
209018	Vps8
210126	Lpp
77446	Heg1
72599	Pdia5
16646	Kpna1
208154	Btla
67581	Tbc1d23
66497	Cmss1
268902	Robo2
21844	Tiam1
60364	Donson
239985	Arid1b
224454	Zdhhc14
72536	Tagap
50873	Park2
630499	H2-K2
16912	Psmb9
16913	Psmb8
15015	H2-Q4
76438	Rftn1
13640	Efna5
320159	Togaram2
21417	Zeb1
383348	Kctd16
225467	Pggt1b
15488	Hsd17b4
328977	Zfp532
67655	Ctdp1
114601	Ehbp1l1
68505	Vps51
17476	Mpeg1
107321	Lpxn
18719	Pip5k1b
76630	Stambpl1
15566	Htr7
208922	Cpeb3
12495	Entpd1
14718	Got1
30838	Fbxw4
14773	Grk5
209630	Frmd4a
98828	Cdc123
170768	Pfkfb3
625286	Tmem236
17533	Mrc1
14269	Fnbp1
70789	Kynu
24136	Zeb2
16574	Kif5c
71409	Fmnl2
56878	Rbms1
78830	Slc25a12
50884	Nckap1
210622	Pamr1
13661	Ehf
16909	Lmo2
57329	Otor
110078	Pygb
72119	Tpx2
329540	Nol4l
19246	Ptpn1
18805	Pld1
242037	Ankub1
329650	Med12l
80877	Lrba
74200	2810403A07Rik
16194	Il6ra
18129	Notch2
16491	Kcna3
109676	Ank2
66815	Mcub
18033	Nfkb1
26377	Dapp1
19218	Ptger3
17096	Lyn
65973	Asph
192656	Ripk2
26409	Map3k7
67123	Ubap1
100182	Akna
21898	Tlr4
214444	Cdk5rap2
16451	Jak1
230587	Glis1
230594	Zcchc11
667063	Gm8439
19063	Ppt1
66966	Trit1
11426	Macf1
19891	Rpa2
230806	Crybg2
230815	Man1c1
12802	Cnr2
242705	E2f2
12260	C1qb
66147	Necap2
56381	Spen
214063	Dnajc16
27984	Efhd2
21938	Tnfrsf1b
68703	Rere
12491	Cd36
212167	Gsap
320118	Fbxl13
269629	Lhfpl3
50907	Preb
17160	Man2b2
19664	Rbpj
19687	Rfc1
21682	Tec
56744	Pf4
665563	Mthfd2l
320696	Ccdc158
12960	Crybb1
192232	Hps4
14747	Cmklr1
100756	Usp30
231712	Trafd1
320717	Pptc7
80885	Hcar2
13047	Cux1
83704	Slc12a9
231805	Pilra
108086	Rnf216
264064	Cdk8
101202	Hepacam2
15893	Ica1
75725	Phf14
101118	Tmem168
319757	Smo
74340	Ahcyl2
54160	Copg2
243743	Plxna4
20899	Stra8
15258	Hipk2
71720	Osbpl3
21802	Tgfa
21841	Tia1
269774	Aak1
19349	Rab7
12661	Chl1
11941	Atp2b2
74244	Atg7
330401	Tmcc1
78752	Csgalnact2
73505	1700072O05Rik
12504	Cd4
17059	Klrb1c
76432	2310001H17Rik
19277	Ptpro
320560	Dennd5b
77323	9430041J12Rik
12727	Clcn4
18987	Pou2f2
21803	Tgfb1
20190	Ryr1
18624	Pepd
14325	Ftl1
78286	Nav2
20430	Cyfip1
16001	Igf1r
66412	Arrdc4
75547	Akap13
57444	Isg20
29877	Hdgfrp3
72461	Prcp
23966	Tenm4
78610	Uvrag
75430	Anapc15
319934	Sbf2
17540	Mrvi1
101490	Inpp5f
13017	Ctbp2
320802	Ifitm10
16985	Lsp1
24099	Tnfsf13b
102323	Dcun1d2
26889	Cln8
16150	Ikbkb
83436	Plekha2
21951	Tnks
17961	Nat2
234407	Colgalt1
17218	Mcm5
67687	1700011L22Rik
109151	Chd9
270084	Lpcat2
11906	Zfhx3
12398	Cbfa2t3
270109	Pcnx2
270118	Maml2
72826	Fam76b
270120	Fat3
14247	Fli1
72828	Ubash3b
70661	Sik3
54725	Cadm1
170752	Bco2
102580	Alg9
56506	Cib2
15211	Hexa
71602	Myo1e
100041660	Gm3458
244958	Mrap2
19417	Rasgrf1
24127	Xrn1
83486	Rbm5
72654	Ccdc12
102436	Lars2
66776	Pisd-ps3
22289	Kdm6a
11666	Abcd1
74987	Cldn34d
236930	Ercc6l
68117	Apool
17318	Mid1
80861	Dhx58
76426	Gid8
68098	Rchy1
11906	Zfhx3
209225	Zf710
